# Supplementary material for: Antibiotics for Prophylaxis of Infective Endocarditis in Pediatric Patients: Knowledge and Prescribing Practices Between Italian Dentists
Source: Antibiotics (Basel). 2026 May 1;15(5):460. doi: 10.3390/antibiotics15050460 (PMC13203871; doi:10.3390/antibiotics15050460)
Supplement: Supplementary file 1 [file antibiotics-15-00460-s001.zip]

Archive with 1 entries (1 files):
- antibiotics-4172763-supplementary.pdf
